# Supplementary material for: Unique properties of TCR-activated p38 are necessary for NFAT-dependent T-cell activation
Source: PLoS Biol. 2018 Jan 22;16(1):e2004111. doi: 10.1371/journal.pbio.2004111 (PMC5794172; doi:10.1371/journal.pbio.2004111)
Supplement: S1 Data — (XLSX) [file pbio.2004111.s001.xlsx]

## Sheet: Fig 1A
uns	anti-CD3/CD28	aCD3/CD28+SB	PMA(1)+Iono	PMA(3)+Iono	PMA(10)+Iono
5.045	75.0888	27.89	216.652	254.406	263.541
5.22	80.2317	28.192	182.803	258.089	263.565

## Sheet: Fig 1D
Uns-cFos/Ctrl	aCD3-6H-cFos/Ctrl	aCD3-16H-cFos/Ctrl	P+I-16H-cFos/Ctrl
0.877297	26.6753	55.986	2.88038
1.05646	24.1029	77.2035	0.380629
1.06624	24.1029	53.9442	0.363886

## Sheet: Fig 1E
Medium	aCD3/CD28	AP-1 Mut-Medium	AP-1 Mut-aCD3/CD28
7.75	16.1489	2.17857	3.23138
7.13393	20.9362	2.41071	3.27926
7.33929	16.125	2.32143	3.25532

## Sheet: Fig 1F
EV-Uns	EV-aCD3/CD28	EV-P+I	c-Fos-Uns	c-Fos-aCD3/CD28	c-Fos-P+I
1.05071	4.43477	1.36995	1.79438	8.84348	5.58783
1.08791	6.11842	1.80804	2.16248	8.63691	5.4091
1.12238	5.76795	1.61465	1.58237	9.34902	4.00885

## Sheet: Fig 1G
WT-EV-Uns	WT-EV-aCD3	DKI-EV-Uns	DKI-EV-aCD3	WT-c-Fos-Uns	WT-c-Fos-aCD3	DKI-c-Fos-Uns	DKI-c-Fos-aCD3
1.07193	2.99245	1.40155	1.51896	4.13586	8.42005	1.82012	4.83936
0.946395	3.47913	1.56019	1.36603	3.27022	7.10793	1.60863	3.63515
0.981673	3.73194	1.60572	1.56102	3.43185	5.94357	2.16285	4.30411
