# Supplementary material for: Unique properties of TCR-activated p38 are necessary for NFAT-dependent T-cell activation
Source: PLoS Biol. 2018 Jan 22;16(1):e2004111. doi: 10.1371/journal.pbio.2004111 (PMC5794172; doi:10.1371/journal.pbio.2004111)
Supplement: S2 Data — (XLSX) [file pbio.2004111.s002.xlsx]

## Sheet: Sheet1
WT-Uns	DKI-Uns	WT-1H	DKI-1H	WT-3H	DKI-3H
22	9	33	15	90	17
20	11	33	11	79	27
13	10	28	11	43	14
10	4	38		100
9
