# Supplementary material for: Unique properties of TCR-activated p38 are necessary for NFAT-dependent T-cell activation
Source: PLoS Biol. 2018 Jan 22;16(1):e2004111. doi: 10.1371/journal.pbio.2004111 (PMC5794172; doi:10.1371/journal.pbio.2004111)
Supplement: S3 Data — (XLSX) [file pbio.2004111.s003.xlsx]

## Sheet: Sheet1
% of NFAT1-pS79 positive				% Nuclear total NFAT1
UNS	aCD3/CD28	P+I		UNS	aCD3/CD28	P+I
0	58.3333	0		23.0769	83.3333	100
23.0769	62.5	0		23.0769	75	75
0	75	0		18.1818	83.3333	90
0	63.6364	0		11.1111	100	83.3333
0	50	14.2857		0	62.5	100
0	55.5556	0		18.1818	66.6667	80
16.6667	60	33.3333		16.6667	70	50
0	18.1818	12.5		20	90.9091	100
0	62.5	0		20	62.5	100
0	40	0		0	90	75
0	71.4	0		21.4	85.7	100
0	100	0		0	100	100
0	60	20		0	80	100
0	62.5	0		6.25	87.5	80
0	50	0		6.25	100	100
	62.5	0			100	88.9
	100				100
