# Supplementary material for: Unique properties of TCR-activated p38 are necessary for NFAT-dependent T-cell activation
Source: PLoS Biol. 2018 Jan 22;16(1):e2004111. doi: 10.1371/journal.pbio.2004111 (PMC5794172; doi:10.1371/journal.pbio.2004111)
Supplement: S4 Data — (XLSX) [file pbio.2004111.s004.xlsx]

## Sheet: Fig 4A
IL-2 production									TNF-a production
Uns	aCD3-WT	aCD3-NFAT1-KO (#11)	aCD3-NFAT1-KO (#18)	P+I-WT	P+I-NFAT1-KO (#11)	P+I-NFAT1-KO (#19)			Uns	aCD3-WT	aCD3-NFAT1-KO (#11)	aCD3-NFAT1-KO (#18)	P+I-WT	P+I-NFAT1-KO (#11)	P+I-NFAT1-KO (#19)
0	47.6	0	0	91.8	0	0			0	53.7	0	0	30.78	0	0
0	48.4	0	0	93.9	0	0			0	62.14	0	0	33.96	0	0

## Sheet: Fig 4D
	Uns			OKT3 (24H)			OKT3 (48H)
	Sample#1	Sample#2	Sample#3	Sample#1	Sample#2	Sample#3	Sample#1	Sample#2	Sample#3
N1KO	0	0	0	0	0.362069	0	0	1.23276	2.15584
N1KO-WT1	0	0.2517	0	15.918	22.4223	12.2727	19.041	34.0862	14.1169
N1KO-WT2	0	0.405172	0	11.7541	33.5345	10.2987	19.9918	48.4483	18.2078
N1KO-S79A2	0	0.93103	0	0	1	4.48052	3.40164	7.2069	4.81818
N1KO-S79A5	0	0.344828	0	0	0.5	1.02597	0	0.905173	0
