# Supplementary material for: Unique properties of TCR-activated p38 are necessary for NFAT-dependent T-cell activation
Source: PLoS Biol. 2018 Jan 22;16(1):e2004111. doi: 10.1371/journal.pbio.2004111 (PMC5794172; doi:10.1371/journal.pbio.2004111)
Supplement: S5 Data — (XLSX) [file pbio.2004111.s005.xlsx]

## Sheet: Fig 5D
Dots per cell					Intensity per cell
WT-Uns	WT-aCD3	S79A-Uns	S79A-aCD3			WT-Uns	WT-aCD3	S79A-Uns	S79A-aCD3
8	7	0	1			0	4.34167	0	0
5	10	2	3			0	7.53328	0	3.25133
2	6	1	0			0	5.77442	0.082505	0.508034
1	5	2	1			0	2.53849	1.09915	2.07891
1	3	2	0			2.66334	4.51384	2.68178	1.7503
2	5	0	0			1.64829	4.1685	0.991355	2.22674
2	6	0	1			0	4.81234	0.117492	2.02185
3	13	2	0			0.010217	12.0266	1.19819	0
2	4	1	1			3.59562	3.86282	1.16651	2.6752
0	2	1	0			2.84611	2.10485	0.887835	0.15942
1	2	0	0			1.39997	6.83085	1.30522	0.423517
2	4	0	0			2.14057	2.40357	2.03073	0.381332
3	2	3	0			1.39631	3.2986	0.456821	0.971417
1	8	1	0			2.00416	7.00808	0.337433	0.653226
1	3	4	0			0	2.33408	2.12858	1.08693
1	6	2	0			1.70912	5.69424	1.25431	0.640738
2	8	2	1			0.785218	4.17184	0.229861	2.95299
2	5	1	0			1.41815	4.41316	0.383479	0.987928
4	4	1	0			1.11674	3.75279	0.350019	0.941685
0	8	1	2			2.77365	4.6723	1.04715	3.33731
2	10	2	1			0	3.17948	0.000916	5.49297
4	4	0	0			1.16949	2.86183	2.12082	0.586796
2	6	1	0			0.007407	3.80543	1.1644	0.188192
0	3	2	0			1.65165	2.7664	1.00039	0.278638
3	6	0	1			1.10941	3.21081	0.351502	1.27471
2	4	1	3			1.95842	3.71416	0	2.1729
0	6	1	1			2.67516	5.40648	1.32497	1.45984
1	4	1	0			0.058859	2.73914	0.096276	0.16
0	3	2	1			1.74676	2.09707	0.975457	1.99727
2	5	0	1			1.05764	12.7185	0.001369	1.28971
2	3	0	0			1.08858	3.91606	2.20091	1.88379
3	5	0	2			2.54282	4.99617	0	2.53036
1	5	1	0			0	5.00979	0.866414	0
3	5	3	1			1	5.0281	0	1.11496
1	6	5	1			0	8.58516	0	1.10109
1	8	3	0			0	8.0551	0	0
1	8	1	0			0	2.66071	0.958653	0
0	7	0	0			0	5.85045	0.099171	0
1	4	1	1			0	2.50501	0.426875	1.54167
1	6	0	0			0	9.16748	0.168903	0.065177
1	4	1	0			0	9.52811	0.672562	0.049148
6	3	2	2			0	3.97203	1.7025	1.16217
2	4	2	1			0.674336	4.20535	0.932456	1.21279
3	3	3	0			1.08983	1.62287	0.843201	0.074148
9	5	0	0			2.17822	6.44027	1.28888	0.04904
2	3	2	0			1.20223	7.87636	0.560964	0.316573
5	5	1	0			2.58981	6.66331	2.00048	0.006785
3	6	0	0			1.40052	4.5814	0.948064	0.698309
0	4	1	2			2.34606	1.6645	0.793137	2.85872
0	7	0	0			0	8.58192	0.233811	0.006979
1	6	4	0			2.2495	7.90994	0.639776	0.334751
3	5	2	0			2.88406	5.80252	1.48951	0.020893
3	7	5	0			0.705218	4.28681	1.93772	0.007997
2	7	1	1			1.12376	5.07615	2.15015	1.02241
2	5	1	0			0.951873	5.81038	1.27598	0.010266
5	4	2	2			1.43758	3.87427	0.990002	2.13816
0	6	0	0			1.63708	5.8755	0.108629	0.00109
0	5	3	0			2.63638	2.69392	1.60559	0.268782
2	6	2	0			2.32675	5.5782	0.883946	0.003651
2	8	0	1			3.02889	5.64206	1.98929	0.612748
0	5	0	2			3.6923	6.42525	0.231374	2.54897
4	4	0	0			2.2066	4.13427	2.03462	0.003831
2	5	0	0			7.63642	3.03195	0.87722	0.311729
1	3	2	0			3.34591	2.43788	0	0.248876
0	5	3	1			4.19431	8.14148	0	1.04927
2	7	0	0			2.94478	3.75222	0	0.007985
2	7	0	2			2.42329	5.86298	2.67606	2.75605
2	9	2	0			1.11675	7.26572	0.001966	0.001344
2	6	0	0			2.01317	3.68688	0.882294	0.009837
2	5	0	1			2.91694	5.81878	0.471101	1.71771
0	4	1	2			2.26686	4.18208	1.49292	1.68054
2	6	2	1			0	10.0452	2.39174	1.51277
3	4	1	0			2.97545	5.86813	0.992454	0.084511
3	1	1	3			1.87207	1.67504	0.54725	1.97563
2	10	3	0			1.38558	11.8633	1.02445	0.108009
0	9	3	1			0.899015	5.4355	0.940149	0.943309
3	2	5	1			2.15472	4.43275	2.54482	1.65125
2	5	2	2			0.961334	7.27458	0.209534	1.27707
1	2	0	1			2.27268	4.441	1.20177	1.06879
2	4	1	0			0.943103	4.49889	1.15744	0.732376
3	4	0	2			0.860085	4.17456	2.00351	1.7939
3	3	1	5			0.142212	6.29589	0	3.14882
3	6	0	3			1.60004	8.60882	1.29329	2.58492
1	6	1	0			0	12.5897	1.20968	0
1	9	1	0			1.0147	5.94217	0.955987	0
1	5	2	3			1.23038	10.1627	0	3.14499
1	4	2	0			1.15443	3.41716	0.33221	0.11546
1	6	0	1			1.19769	11.5236	0	3.43471
0	4	1	5			1.55829	6.26712	0.66343	3.08323
3	4	0	5			1.35583	6.45543	0.974291	4.27243
2	3	3	1			0.948653	4.69702	1.67412	1.46169
2	3	7	4			0.354724	3.88214	2.26782	5.38302
1	4	0	5			2.20248	3.38189	1.62115	4.46646
1	5	2	1			1.02553	5.54975	0.481149	1.28778
2	5	0	4			0.804688	6.66988	1.99839	2.85333
0	2	0	10			0.920686	6.69568	2.19874	5.82577
0	4	0	3			1.58143	6.2753	1.40466	6.92935
0	5	1	2			1.59686	7.04712	0.070904	1.80273
0	3	1	1			2.00233	4.62398	0.3121	2.26857
1	3	0	1			2.03401	3.10633	1.37445	1.9811
2	4	0	4			2.08433	5.44528	1.27272	2.13915
3	4	0	0			1.33446	5.90757	2.13606	0.427663
0	4	2	5			1.61964	6.22716	2.11291	2.20177
4	5	1	5			0.056816	10.2145	0.737792	4.68118
0	2	0	2			1.13451	2.49718	1.7567	1.75193
2	5	2	1			0	7.9537	1.75995	1.52527
2	5	1	4			0.661121	4.90712	0.590199	3.12765
0	3	0	5			0.317808	4.44822	0.183679	4.24821
4		1	0			2.17366	27.1	1.16074	0.51135
1	5	4	5			0.004493	2.61006	2.30346	3.59305
1	5	1	3			0.834176	6.08185	1.69908	2.7969
0	5	2	2			0.13431	7.85131	2.32651	2.39829
0	6	0	4			0.313745	10.5797	0.913601	3.8754
1	2	4	3			1.84839	3.45541	0.252934	1.99948
6	2	3	1			0.540369	1.49212	0.401456	1.04271
2	2	0	1			1.31663	2.98678	0.548409	1.33206
2	7	1	0			1.51042	5.82357	0.941127	0.822361
2	8	4	4			1.3381	7.5626	0.794519	3.32386
2	5	1	3			0.005805	3.26207	1.10904	2.91359
0	3	1	5			1.61016	4.30692	0	3.85826
1	4	1	5			0.981527	4.88197	0.692505	2.76548
2	5	0	5			0.807272	7.32862	1.05288	4.03657
0	7	0	8			0.562825	6.55759	0.762919	2.80227
3	3	1	0			0.321493	4.0229	0.689755	0.397263
2	3	0	0			1.10861	2.66462	2.1862	0.378128
2	3	2	1			0.46153	6.21342	0	0.860217
0	5	2	0			1.39703	4.92296	0.371348	1.53821
2	7	0	2			0.405109	5.78114	0.02987	1.66975
2	6	0	0			0.710417	8.91383	1.18501	0.33023
2	6	0	1			0.766282	7.44011	0.914632	1.26432
2	15		0			0.937694	11.1739	0.809381	0.201785
	10		3			0.159677	13.7574	1.88138	3.71533
						2.29187		0
						1.04751		0.591816
						0		0.062033
						0		2.75038
						0.253379		1.34556
						1.06515		0.900247
						1.01165		0
						0.130902		0.508743
						0.448634		0.105483
						0.856519		2.0297
						0.321454		1.22257
						2.22874		1.05077
						1.41292		2.05523
						1.25869		0.068171
						1.18152		0.328552
						0.812693		0.831508
						0.360362		1.15587
						1.09419		1.00646
						1.42036		2.33131
						1.25973		1.29553
						0.288417		4.05703
						0.617106		0.763725
						1.79013		2.4335
						1.11464		0.709866
						1.19276		1.90026
						0.70234		2.47615
						0		1.19407
						0.189188		0.009812
						1.09026		0.254501
						0.817659		0.491955
						0.189783
						1.11667
						0.686309
						0.06833
