# Supplementary material for: Unique properties of TCR-activated p38 are necessary for NFAT-dependent T-cell activation
Source: PLoS Biol. 2018 Jan 22;16(1):e2004111. doi: 10.1371/journal.pbio.2004111 (PMC5794172; doi:10.1371/journal.pbio.2004111)
Supplement: S6 Data — (XLS) [file pbio.2004111.s006.xls]

## Sheet: Sheet1
Plate-1
		Temperature(°C)	1	2	3	4	5	6	7	8	9	10	11	12
		24.6	0.0516	0.0477	1.0807	1.1382	3.4097	3.4488	0.0551	0.053	2.2108	2.1696	2.7014	2.8397
			0.0421	0.0485	0.5675	0.5876	2.7703	2.7947	0.048	0.047	1.3898	1.3943	1.8237	1.8711
			0.0461	0.0456	0.224	0.2194	1.7938	1.8632	0.0459	0.046	0.5756	0.5113	0.7795	0.8229
			0.0443	0.0455	0.1051	0.1004	0.7948	0.8707	0.0427	0.0426	0.264	0.2488	0.3936	0.3399
			0.0687	0.0689	0.0881	0.0889	0.3419	0.3666	0.0687	0.0692	0.1468	0.1393	0.1898	0.1997
			0.0491	0.0469	0.0532	0.0506	0.1308	0.13	0.0456	0.0472	0.0649	0.0625	0.0787	0.0809
			0.044	0.0434	0.048	0.0477	0.0734	0.0726	0.0444	0.0435	0.0502	0.0505	0.0567	0.0555
			0.0435	0.0445	0.0449	0.0446	0.0423	0.0434	0.0432	0.0427	0.0429	0.0442	0.0413	0.0431
			0.04965	1.10945	3.42925		0.05405	2.1902	2.77055
			0.0453	0.57755	2.7825		0.0475	1.39205	1.8474
			0.04585	0.2217	1.8285		0.04595	0.54345	0.8012
			0.0449	0.10275	0.83275		0.04265	0.2564	0.36675
			0.0688	0.0885	0.35425		0.06895	0.14305	0.19475
			0.048	0.0519	0.1304		0.0464	0.0637	0.0798
			0.0437	0.04785	0.073		0.04395	0.05035	0.0561
			0.044	0.04475	0.04285		0.04295	0.04355	0.0422

## Sheet: Sheet2
Plate-2		Temperature(°C)	1	2	3	4	5	6	7	8	9	10	11	12
		24.6	0.0988	0.0892	3.2816	3.1088	3.2127	3.3327	0.0518	0.0494	0.053	0.05	0.0496	0.0503
			0.0623	0.0628	2.7391	2.8817	3.0298	3.0202	0.049	0.0491	0.053	0.05	0.0526	0.0519
			0.047	0.0487	1.8969	1.7251	2.5222	2.5467	0.0518	0.0514	0.0528	0.0523	0.0493	0.0587
			0.0464	0.0439	0.8637	0.8071	1.6504	1.6063	0.05	0.0535	0.051	0.0527	0.0505	0.0506
			0.0679	0.0669	0.3528	0.338	0.7619	0.7834	0.0556	0.0532	0.0518	0.0523	0.0513	0.0504
			0.0463	0.0434	0.1388	0.1269	0.2894	0.3028	0.0563	0.0503	0.0506	0.0513	0.0508	0.0609
			0.0783	0.054	0.0744	0.0712	0.1222	0.1295	0.0504	0.0517	0.0525	0.053	0.0505	0.0497
			0.0423	0.0431	0.0431	0.0432	0.0444	0.0495	0.0508	0.0509	0.0499	0.0504	0.0518	0.0504
			0.094	3.1952	3.2727
			0.06255	2.8104	3.025
			0.04785	1.811	2.53445
			0.04515	0.8354	1.62835
			0.0674	0.3454	0.77265
			0.04485	0.13285	0.2961
			0.06615	0.0728	0.12585
			0.0427	0.04315	0.04695

## Sheet: Graph-1 2nd bleed 2nd
	0	1.37	4.11	12.3	37.03	111.11	333.33	1000
No peptide	0.044	0.0437	0.048	0.0688	0.0449	0.04585	0.0453	0.04965
Non-phospho	0.04475	0.04785	0.0519	0.0885	0.10275	0.2217	0.57755	1.10945
Phosphopeptide	0.04285	0.073	0.1304	0.35425	0.83275	1.8285	2.7825	3.42925

## Sheet: Graph-2 3rd bleed
	0	1.37	4.11	12.3	37.03	111.11	333.33	1000
No peptide	0.04295	0.04395	0.0464	0.06895	0.04265	0.04595	0.0475	0.05405
Non-phospho	0.04355	0.05035	0.0637	0.14305	0.2564	0.54345	1.39205	2.1902
Phosphopeptide	0.0422	0.0561	0.0798	0.19475	0.36675	0.8012	1.8474	2.77055

## Sheet: Sheet4
	0	1.37	4.11	12.3	37.03	111.11	333.33	1000
No peptide	0.0427	0.06615	0.04485	0.0674	0.04515	0.04785	0.06255	0.094
Non-phospho	0.04315	0.0728	0.13285	0.3454	0.8354	1.811	2.8104	3.1952
Phosphopeptide	0.04695	0.12585	0.2961	0.77265	1.62835	2.53445	3.025	3.2727
