# Supplementary material for: Unique properties of TCR-activated p38 are necessary for NFAT-dependent T-cell activation
Source: PLoS Biol. 2018 Jan 22;16(1):e2004111. doi: 10.1371/journal.pbio.2004111 (PMC5794172; doi:10.1371/journal.pbio.2004111)
Supplement: S1 Table — After 1 hour, recombinant tNFAT1 was added and incubated for an additional hour before analysis by mass spectrometry on an Oribitrap Fusion. Data were analyzed by Proteome Discoverer. The table shows the peptide sequences identified to be phosphorylated, the site of phosphorylation, the number of peptide spectral matches per peptide, and related statistics of peptide matching confidence. (XLSX) [file pbio.2004111.s013.xlsx]

## Sheet: Sheet1
S1 Table	Differential Phosphorylation Sites on NFAT1 by p38 Activated by Zap70 or MKK6, Related to Figure 3.
p38 Activator	Peptide	Sites	#PSMsa	Rankb	Charge	m/z [Da]	MH+ [Da]	DeltaM [ppm]c	q-Value	Xcorr
ZAP-70	AISSPSGLAYPDDVLDYGLKPCNPLASLpSGEPPGR	(51-85) S79	2	1	3	1231.92	3693.76	1.41	0	3.67
MKK6	AISpSPSGLAYPDDVLDYGLKPCNPLASLSGEPPGR	(51-85) S54	7	1	3	1231.92	3693.76	2.5	0	5.53
	FGEPDSIGFQNFLSPVKPAGASGPpSPR	(86-112) S110	2	1	3	947.122	2839.35	2.57	0	4.71
	GRDAGLpSPEQPALALAGVAApSPR	(130-152) S136, S150	3d	1	3	788.71	2364.12	2.35	0	5.22
	TSPIMpSPR	(218-225) S223	3	1	2	492.716	984.424	1.77	0	2.28
	aNumber of peptide spectral matches for each modified peptide
	bSearch engine rank of each matched peptide sequence
	bDifference in the observed and theoretical masses of the peptide
	d7 additional PSMs were observed with phosphorylation of S150 alone
